# Supplementary material for: Depression among wives of migrant workers in Shuklagandaki Municipality, Tanahun District: A cross-sectional study in Nepal
Source: PLOS Ment Health. 2025 Oct 30;2(10):e0000484. doi: 10.1371/journal.pmen.0000484 (PMC12798458; doi:10.1371/journal.pmen.0000484)
Supplement: S1 Dataset — (XLSX) [file pmen.0000484.s001.xlsx]

## Sheet: Sheet1
Edu	Family_type	Children	Occupation	Occu_others	Residency_type	Property_owned	Income_Fam	Fam_Debt	Behaviourial	Use_Smoking_Tobac	Frequency_Smoke_tobac	Consump_alcohol	Frequency_alcohol	Physical_activity	Type_Physical_activity	LD_rice	LD_lentil	LD_greenLeafy	LD_roti	LD_meat	LD_others_lunch	LD_others_lunch_specific	BD_roti_bread	BD_chowmein	BD_momo	BD_samosa	BD_tea	BD_puffedRice	BD_noodles	BD_biscuit	BD_others	BD_other_speci	Health_related	Health_Illness_Cat	Hypertension	Diabetes	Asthma	Gastritis	Covid_19	Mental_illness	Autonomy	Household_head	Decision_husband_earnings	Decision_healthcare	Decision_PurchaseGoods	Decision_FS_Emotional	Decision_FS_physical	E5Decision_FS_othersSpecify	E6Social_support_emotional
4	1	1	1		1	2	1	1		1		1		1	2	1	1	1	2	2	2		1	2	2	2	1	2	1	1	2			1								1	1	1	1	1	2		1
4	1	1	1		1	2	1	2		1		1		1	2	1	1	1	2	2	2		2	1	1	2	2	2	2	2	2			1								1	5	5	1	2	2		1
4	1	1	1		1	2	1	1		1		1		1	2	1	1	1	2	2	2		2	2	2	2	1	2	2	1	2			1								1	1	1	1	1	2		1
4	2	1	3		1	1	1	1		1		1		1	2	1	1	1	2	2	2		1	2	2	2	2	2	2	2	1	Curry		1								1	5	1	1	1	1		1
4	1	1	1		1	1	1	1		1		1		1	2	1	1	1	2	2	2		1	2	2	2	2	2	2	2	1	Curry		1								1	1	1	1	2	2		1
3	2	1	2		1	1	1	2		1		1		1	2	1	1	1	2	2	2		1	2	2	2	2	2	2	2	1	Curry		1								1	4	1	1	1	2		1
4	2	1	1		1	2	1	2		1		1		1	2	1	1	1	2	2	2		2	1	2	2	1	2	2	1	2			1								2	2	2	2	1	2		2
3	1	1	2		1	1	1	2		1		1		1	2	1	1	1	2	2	2		2	2	2	2	1	1	1	1	2			2	1	1	1	2	1	1		1	1	1	1	1	2		2
3	1	1	2		1	2	1	2		1		1		1	2	1	1	1	2	2	2		2	1	2	2	1	2	2	1	2			1								5	1	1	1	2	2
4	1	1	1		1	1	1	1		1		1		1	2	1	1	1	2	2	2		1	2	2	2	2	2	1	1	2			1								1	5	1	1	1	2		2
3	1	1	3		1	1	1	2		1		1		1	2	1	1	1	2	2	2		1	2	2	2	2	1	1	2	2			2	1	1	1	2	1	1		2	5	1	1	1	1		1
4	1	1	1		1	1	1	2		1		1		1	2	1	1	1	2	2	2		1	1	2	2	1	1	2	1	2			1								1	5	5	1	1	1		1
4	2	1	2		1	1	1	2		1		1		1	2	1	1	1	2	2	2		1	2	2	2	1	1	2	1	2			1								3	5	1	1	1	2
3	1	1	2		1	2	1	1		1		1		1	2	1	1	1	2	2	2		1	2	2	2	2	2	1	1	2			1								1	1	1	1	1	1		2
3	1	1	3		1	2	1	1		1		1		1	2	1	1	1	2	2	2		2	2	2	2	1	1	1	1	2			1								1	1	1	1
4	2	1	2		1	2	1	1		1		1		1	2	1	1	1	2	2	2		2	1	2	2	1	1	2	2	2			1								1	5	5	1	2	1		2
5	1	1	1		1	1	1	1		1		1		1	2	1	1	1	2	2	2		1	2	2	2	1	2	2	2	2			1								1	5	1	1	1	1
4	1	1	2		1	2	1	2		1		1		1	2	1	1	1	2	2	2		1	2	2	2	2	1	1	1	2			1								1	5	1	1	1	1		2
3	1	1	3		1	2	1	2		1		1		1	2	1	1	1	2	2	2		2	2	2	2	1	1	1	1	2			1								1	4	1	1	1	2		2
4	2	1	2		1	1	1	2		1		1		1	2	1	1	1	2	2	2		1	2	2	2	2	2	2	2	1	Curry		2	1	1	1	1	1	2		1	1	1	1	2	1		1
3	1	1	3		1	2	1	2		1		1		1	2	1	1	1	2	2	2		1	1	2	2	2	1	2	1	1	Curry		2	1	1	1	2	1	2		4	4	1	1	1	1		2
3	2	1	3		1	2	1	2		1		1		1	2	1	1	1	2	2	2		2	1	2	2	1	1	1	1	2			2	1	1	1	1	1	1		1	1	1	1	1	1		1
4	2	1	2		1	1	1	2		1		1		1	2	1	1	1	2	2	2		1	2	2	2	2	1	1	2	1	Curry		2	1	1	1	2	1	1		1	5	1	1	1	1		2
3	1	1	2		1	1	1	2		1		2	3	1	2	1	1	1	2	2	2		1	2	2	2	2	1	2	1	1	Curry		1								1	1	1	1	1	1		2
4	1	1	1		1	2	1	1		1		2	3	1	2	1	1	1	2	2	2		2	1	1	1	1	2	1	2	2			2	1	1	1	1	1	1		1	1	1	1	1	2
4	1	1	1		1	1	1	1		1		1		1	2	1	1	1	2	2	2		2	1	1	2	1	2	2	2	2			1								1	1	1	1	1	1		1
4	2	1	5		1	2	1	2		1		1		1	2	1	1	1	2	2	2		1	1	1	2	2	2	2	2	1	Curry		2	1	1	1	1	1	2		1	1	1	1	1	2		1
4	1	1	2		1	1	1	2		1		1		1	2	1	1	1	1	2	2		1	2	2	2	2	1	1	2	1	Curry		1								1	5	1	1	1	1		1
3	2	1	4		1	2	1	1		1		1		1	2	1	1	1	2	2	2		1	2	2	2	2	2	2	2	1	Curry		1								6	6	1	6	2	2		2
4	1	1	2		1	2	1	2		1		1		1	2	1	1	1	2	2	2		1	2	2	2	1	2	2	2	1	Curry		1								1	5	1	1	1	2		2
3	1	1	2		1	2	1	2		1		1		1	2	1	1	1	2	2	2		2	1	2	2	1	2	1	1	2			1								1	5	1	1	1	1		2
4	1	1	2		1	1	1	2		1		1		1	2	1	1	1	2	2	2		1	2	2	2	1	1	2	2	2			1								1	1	1	1	1	1		2
4	2	1	2		1	1	1	2		1		1		1	2	1	1	1	2	2	2		2	2	2	2	1	1	1	1	2			1								2	1	1	1	1	1		1
4	1	1	1		1	2	1	1		1		1		1	2	1	1	1	2	2	2		1	1	2	2	1	1	2	2	1	Curry		1								1	5	1	1	1	1		2
4	1	1	1		1	1	1	2		1		1		1	2	1	1	1	2	2	2		2	2	2	2	1	1	1	1	2			1								1	5	1	1	1	1		2
4	1	1	1		1	1	1	2		1		1		1	2	1	1	1	2	2	2		1	2	2	2	1	2	1	1	2			2	2	1	1	1	1	1		1	1	1	1	1	1		1
4	1	1	1		1	1	1	2		1		1		1	2	1	1	1	2	2	2		1	1	1	2	2	2	2	2	1	Curry		1								1	5	1	1	1	1		1
4	2	1	1		1	2	1	1		1		1		1	2	1	1	1	2	2	2		2	2	2	2	2	2	2	2	1	Rice, Curry		1								1	5	1	1	1	1		2
3	1	1	1		1	2	1	1		1		1		1	2	1	1	1	2	2	2		2	2	2	2	1	1	1	1	2			1								1	5	1	1	1	1		2
4	1	1	3		1	1	1	2		1		1		1	2	1	1	1	1	1	2		2	1	1	2	1	1	1	1	2			1								1	1	1	1	1	2		1
4	1	1	2		1	2	1	2		1		1		1	2	1	1	1	2	2	2		1	2	2	2	1	2	1	1	2			1								1	5	1	1	2	2		2
3	1	1	2		1	1	1	1		1		1		1	2	1	1	1	2	2	2		2	2	2	2	1	2	1	1	2			1								1	5	1	1	1	1		2
4	1	1	2		1	1	1	1		1		1		1	2	1	1	1	2	2	2		2	1	2	2	1	1	1	2	2			1								1	5	1	1	2	1		2
3	1	1	2		1	2	1	1		1		1		1	2	1	1	1	2	2	2		2	1	1	2	2	2	2	2	2			1								1	5	1	1	2	1		2
5	1	1	1		1	1	1	1		1		1		1	2	1	1	1	2	2	2		2	2	2	2	1	1	1	1	2			1								1	5	1	1	1	1		2
3	2	1	2		1	1	1	1		1		1		1	2	1	1	1	2	2	2		1	2	2	2	1	2	2	1	1	Curry		1								1	1	1	1	1	1		1
4	2	1	2		1	1	1	1		1		1		1	2	1	1	1	2	2	2		1	2	2	2	1	1	1	1	2			1								1	5	1	1	1	1		2
4	2	1	1		1	2	1	1		1		1		1	2	1	1	1	2	2	2		1	1	2	2	2	2	2	2	2			1								2	1	1	1	1	1		2
5	2	1	2		1	1	1	1		1		1		1	2	1	1	1	2	2	2		1	2	2	2	1	2	2	1	2			1								2	1	1	1	1	1		1
3	2	1	2		1	1	1	1		1		1		1	2	1	1	1	2	2	2		1	2	2	2	1	1	1	1	2			1								1	5	1	1	1	1		1
4	1	1	2		1	2	1	2		1		1		1	2	1	1	1	2	2	2		1	1	2	2	1	2	2	1	2			1								1	5	1	1	1	2		2
4	1	1	1		1	2	1	1		1		1		1	2	1	1	1	2	2	2		1	1	1	2	2	2	1	1	2			1								1	5	1	1	1	1		2
4	1	1	1		1	2	1	2		1		1		1	2	1	1	1	2	2	2		2	2	2	2	2	1	1	1	2			1								1	5	1	1	1	2		2
4	2	1	1		1	2	1	1		1		1		1	2	1	1	1	2	2	2		1	2	2	2	1	1	2	2	2			1								2	1	1	1	2	1		2
4	1	1	2		1	2	1	1		1		1		1	2	1	1	1	2	2	2		1	1	2	2	1	1	1	1	2			1								1	5	1	1	2	1		2
4	2	2	0		1	2	1	1		1		1		1	2	1	1	1	2	2	2		1	2	2	2	1	1	1	1	2			1								2	2	2	2	2	2		1
5	2	1	2		1	1	1	2		1		1		1	2	1	1	1	2	2	2		1	2	2	2	1	1	1	1	2			1								1	5	1	1	1	1		2
4	2	1	1		1	2	1	1		1		1		1	2	1	1	1	2	2	2		2	2	2	2	1	1	1	1	2			1								1	5	1	1	2	1		2
3	2	1	2		1	2	1	2		1		1		1	2	1	1	1	2	2	2		1	2	2	2	1	2	2	2	1	Curry		1								1	5	1	1	1	1		1
4	1	1	2		1	1	1	2		1		1		1	2	1	1	1	2	2	2		1	1	2	2	2	1	1	1	2			1								1	5	1	1	1	1		1
3	1	1	2		1	2	1	2		1		1		1	2	1	1	1	2	2	2		1	2	2	2	1	1	1	1	2			1								1	1	1	1				2
3	1	1	3		1	2	1	2		1		1		1	2	1	1	1	2	2	2		2	2	2	2	2	1	1	1	2			2	1	1	1	2	1	1		1	1	1	1	1	2		2
4	2	1	1		1	2	1	2		1		1		1	2	1	1	1	2	2	2		2	1	2	2	1	1	1	1	2			1								3	3	2	2	2	1		1
3	1	1	4		1	1	1	2		1		1		1	2	1	1	1	2	2	2		2	2	2	2	1	1	1	1	2			1								1	1	1	1	1	2		2
3	1	1	1		1	2	1	1		1		1		1	2	1	1	1	2	2	2		2	2	2	2	1	1	1	1	2			1								1	1	1	1	1	2
3	1	1	2		1	1	1	1		1		1		1	2	1	1	1	2	2	2		2	1	2	2	2	1	1	1	2			1								1	1	1	1	1	2		2
4	2	1	1		1	2	1	2		1		1		1	2	1	1	1	2	2	2		2	2	2	2	1	2	2	1	2			1								2	2	2	2	2	2		2
2	1	1	2		1	1	1	2		1		1		1	2	1	1	1	2	2	2		2	2	2	2	1	1	1	1	2			1								1	5	1	1	1	2		2
3	1	1	2		1	2	1	1		1		1		1	2	1	1	1	2	2	2		1	2	2	2	1	1	1	1	2			1								1	5	1	1	1	1		2
3	1	1	2		1	1	1	2		1		1		1	2	1	1	1	2	2	2		2	2	2	2	1	1	1	2	2			1								1	1	1	1	2	1		2
4	1	1	1		1	2	1	2		1		1		1	2	1	1	1	2	2	2		2	2	2	2	1	2	2	2	1	Rice		1								1	5	1	1	1	2
4	1	1	1		1	2	1	1		1		1		1	2	1	1	1	2	2	2		2	1	2	2	1	2	1	1	2			1								1	1	1	1	1	2		2
4	2	1	1		1	2	1	2		1		1		1	2	1	1	1	2	2	2		2	2	2	2	1	1	1	1	2			1								3	2	2	2	1	2		2
4	1	1	3		1	1	1	2		1		1		1	2	1	1	1	2	2	2		1	2	2	2	1	1	1	1	2			2	2	2	1	1	1	1		1	5	1	1	1	1		2
4	2	1	1		1	2	1	1		1		1		1	2	1	1	1	2	2	2		1	2	2	2	2	2	2	2	1	Curry		1								2	1	1	1	1	1		2
4	1	1	2		1	1	1	2		1		1		1	2	1	1	1	2	2	2		1	1	2	2	2	2	2	2	1	Curry		1								1	5	1	1	1	1		1
3	1	1	1		1	1	1	2		1		1		1	2	1	1	1	2	2	2		1	2	2	2	1	2	1	1	1	Curry		1								1	5	1	1	1	1		1
4	2	1	1		1	2	1	1		1		1		1	2	1	1	1	2	2	2		2	2	2	2	1	1	1	1	2			1								2	2	2	2	1	2		2
3	1	1	2		1	1	1	2		1		1		1	2	1	1	1	2	2	2		1	1	2	2	1	2	1	1	2			1								1	5	1	1	1	2		2
4	2	1	2		1	2	1	1		1		1		1	2	1	1	1	2	2	2		1	2	2	2	1	1	2	2	1	Curry		1								1	5	1	1	1	1		2
3	2	1	1		1	2	1	1		1		1		1	2	1	1	1	2	2	2		2	1	2	2	1	1	1	1	2			1								1	5	1	1	2	1		2
4	2	1	1		1	2	1	2		1		1		1	2	1	1	1	2	2	2		2	2	2	1	1	1	1	1	2			1								3	3	1	1	1	2		2
2	1	1	2		1	2	1	2		1		2	3	1	2	1	1	1	2	2	2		1	2	2	2	1	2	2	1	1	Curry		1								1	5	1	1	1	1		2
2	1	1	1		1	2	1	1		1		1		1	2	1	1	1	2	2	2		2	2	2	2	1	1	2	2	1	Rice, Curry		1								1	1	1	1	2	2		2
5	2	2	0		1	2	1	2		1		1		1	2	1	1	1	2	2	2		1	1	2	2	1	2	1	2	2			1								2	2	2	2	2	2		2
4	1	1	2		1	1	1	2		1		2	3	1	2	1	1	1	2	2	2		2	1	1	2	1	2	1	2	2			1								1	5	1	1	1	1		2
4	1	1	2		1	2	1	1		1		1		1	2	1	1	1	2	2	2		1	2	2	2	1	1	1	1	2			1								1	5	1	1	1	1		2
3	1	1	3		1	1	1	2		1		1		1	2	1	1	1	2	2	2		1	2	2	2	1	1	1	1	2			2	1	1	1	1	2	1		1	5	1	1	1	1		2
4	1	1	2		1	1	1	1		1		1		1	2	1	1	1	2	2	2		2	2	2	2	1	1	1	1	2			1								1	5	1	1	1	1		2
3	1	1	2		1	1	1	2		1		1		1	2	1	1	1	2	2	2		1	1	2	2	1	2	2	2	2			1								1	5	1	1	1	1		1
3	1	1	3		1	1	1	2		1		1		1	2	1	1	1	2	2	2		2	2	2	2	1	1	1	1	2			1								1	1	1	1	1	2		2
3	1	1	2		1	1	1	2		1		1		1	2	1	1	1	2	1	2		2	1	2	2	1	1	1	1	2			1								1	1	1	1	1	2		2
4	2	1	2		1	1	1	1		1		1		1	2	1	1	1	2	2	2		1	2	2	2	1	1	1	1	2			1								3	1	1	1	1	1		1
4	1	1	2		1	2	1	1		1		1		1	2	1	1	1	2	2	2		1	1	2	2	1	1	1	1	2			1								1	5	1	1	1	1		1
4	1	1	2		1	2	1	2		1		1		1	2	1	1	1	2	2	2		1	1	1	2	1	1	1	1	2			1								1	1	1	1	1	1		2
4	2	1	2		1	1	1	1		1		1		1	2	1	1	1	2	2	2		1	1	2	2	1	1	1	2	1	Curry		1								1	5	1	1	1	1		2
4	1	1	4		1	1	1	2		1		1		1	2	1	1	1	2	2	2		1	1	2	2	2	1	1	1	2			1								1	5	1	1	1	1		1
3	2	1	2		1	2	1	2		1		1		1	2	1	1	1	2	2	2		1	2	2	2	1	1	1	1	2			2	1	2	1	1	1	1		1	5	1	1	1	1		2
4	2	1	1		1	2	1	2		1		1		1	2	1	1	1	2	2	2		2	2	2	2	1	1	1	1	2			2	1	1	1	1	1	1		2	2	2	2	2	2		2
3	1	2	1		1	2	1	2		1		1		1	2	1	1	1	2	2	2		2	2	2	2	1	1	1	1	2			1								1	5	1	1	1	1		2
4	1	1	2		1	1	1	1		1		1		1	2	1	1	1	2	2	2		2	1	1	2	1	2	1	2	2			1								1	5	1	1	1	2		1
4	2	1	1		1	1	1	1		1		1		1	2	1	1	1	2	2	2		1	2	2	2	1	1	1	1	2			1								1	5	1	1	1	1		1
4	2	1	2		1	1	1	2		1		1		1	1	1	1	1	1	2	2		1	1	2	2	1	1	1	1	2			1								1	1	1	1	1	1		1
3	1	1	2		1	1	1	2		1		1		1	2	1	1	1	2	2	2		2	1	2	2	1	1	1	1	2			1								1	5	1	1	1	2		2
4	1	1	2		1	1	1	1		1		1		1	2	1	1	1	2	2	2		1	2	2	2	1	1	1	1	2			1								1	5	1	1	1	1		1
4	2	2	0		1	1	1	2		1		1		1	2	1	1	1	2	2	2		1	2	2	2	1	2	1	1	2			1								2	2	1	1	1	1		1
3	1	1	2		1	1	1	2		1		1		1	2	1	1	1	2	2	2		2	2	2	2	1	1	1	1	2			1								1	5	1	1	1	1		1
4	2	2	0		1	1	1	1		1		1		1	2	1	1	1	2	2	2		1	2	2	2	1	1	1	1	1	Curry		1								1	5	1	1	1	1		1
3	1	1	2		1	1	1	1		1		1		1	2	1	1	1	2	2	2		1	2	2	2	1	2	1	1	2			1								1	5	1	1	1	1		1
4	1	1	2		1	1	1	2		1		1		1	2	1	1	1	2	2	2		1	2	2	2	1	1	1	1	2			1								1	5	1	1	1	1		1
3	2	1	2		1	1	1	2		1		1		1	2	1	1	1	2	2	2		1	2	2	2	1	1	1	1	2			1								1	5	1	1	1	1		1
4	2	1	2		1	2	1	2		1		1		1	2	1	1	1	2	2	2		1	2	2	2	1	1	1	1	2			1								1	5	1	1	1	1		1
4	1	1	1		1	2	1	1		1		1		1	2	1	1	1	2	2	2		1	1	1	1	2	2	2	1	2			1								1	5	1	1	1	1		1
4	1	1	2		1	1	1	2		1		1		1	2	1	1	1	2	2	2		1	2	2	2	1	1	1	1	2			2	1	1	1	1	1	1		1	5	1	1	1	1		1
4	1	1	2		1	1	1	1		1		1		1	2	1	1	1	2	2	2		1	1	2	2	1	1	1	1	2			1								1	5	1	1	1	1		1
4	1	1	2		1	2	1	1		1		1		1	2	1	1	1	2	2	2		1	1	2	2	1	1	1	1	2			1								1	5	1	1	1	1		1
5	1	1	2		1	1	1	1		1		1		1	2	1	1	1	2	2	2		1	2	2	2	1	1	1	1	2			1								1	5	1	1	1	1		1
4	1	1	2		1	1	1	1		1		1		1	2	1	1	1	2	2	2		1	2	2	2	1	1	1	1	2			1								1	5	1	1	1	1		2
4	1	1	1		1	1	1	2		1		1		1	2	1	1	1	2	2	2		2	1	2	2	1	1	1	1	2			2	1	1	1	1	1	1		1	5	1	1	1	1		2
3	1	1	2		1	1	1	2		1		1		1	2	1	1	1	2	2	2		2	2	2	2	1	1	1	1	2			2	2	1	1	1	1	1		1	5	1	1	1	1		2
4	1	1	2		1	1	1	2		1		1		1	2	1	1	1	2	2	2		2	1	1	1	1	2	1	2	2			1								1	5	1	1	1	1		1
3	1	1	2		1	1	1	2		1		1		1	2	1	1	1	2	2	2		2	2	2	2	1	1	1	1	2			2	1	2	1	1	1	1		1	5	1	1	1	1		1
4	1	1	3		1	1	1	2		1		1		1	2	1	1	1	2	2	2		1	2	2	1	1	1	1	1	2			1								1	5	1	1	1	1		2
5	2	1	2		1	1	1	1		1		1		1	2	1	1	1	2	2	2		1	1	2	2	1	1	1	1	2			1								1	5	1	1	1	1		1
4	2	1	1		1	1	1	2		1		1		1	2	1	1	1	2	2	2		1	2	2	2	1	1	1	1	2			1								1	5	1	1	1	2		2
4	1	2	0		1	2	1	1		1		1		1	2	1	1	1	2	2	2		2	2	2	2	1	1	1	1	2			1								1	1	1	1	1	1		1
3	1	1	2		1	1	1	2		1		1		1	2	1	1	1	2	2	2		2	2	2	2	1	1	1	1	2			2	1	1	1	1	1	1		1	5	1	1	1	1		1
4	2	1	2		1	2	1	2		1		1		1	2	1	1	1	2	2	2		1	2	2	2	1	1	1	1	2			1								2	1	1	1	1	1		1
3	2	1	2		1	1	1	2		1		1		1	2	1	1	1	2	2	2		1	2	2	2	1	1	1	1	2			1								1	1	1	1	1	1		1
4	1	1	2		1	2	1	1		1		1		1	2	1	1	1	2	2	2		1	2	2	2	1	1	1	1	2			1								3	3	3	2	1	1		1
4	2	1	1		1	2	1	1		1		1		1	2	1	1	1	2	2	2		1	2	2	2	1	1	1	1	2			1								3	3	3	3	1	1		2
5	1	1	2		1	1	1	1		1		1		1	2	1	1	1	2	2	2		1	2	2	2	1	1	1	1	2			1								1	5	1	1	1	1		1
4	1	1	2		1	1	1	2		1		1		1	2	1	1	1	2	2	2		1	2	2	2	1	1	1	1	2			1								1	5	1	1	1	1		1
4	2	1	2		1	2	1	2		1		1		1	2	1	1	1	2	1	2		1	2	2	2	1	1	1	1	1	Curry		1								1	5	1	1	1	1		1
4	1	1	1		1	2	1	2		1		1		1	2	1	1	1	2	2	2		2	2	2	2	1	1	1	1	2			1								1	5	1	1	1	2		1
3	1	1	1		1	2	1	2		1		1		1	2	1	1	1	2	2	2		1	2	2	2	2	1	1	1	2			1								1	5	1	1	1	2		2
3	1	1	2		1	2	1	2		1		1		1	2	1	1	1	2	2	2		1	2	1	2	2	1	1	2	2			1								1	5	1	1	1	2		2
4	1	1	1		1	2	1	2		1		1		1	2	1	1	1	2	2	2		1	2	2	2	1	1	1	1	2			1								1	5	1	1	1	2		2
3	1	1	1		1	1	1	1		1		1		1	2	1	1	1	2	2	2		1	2	2	2	1	1	2	2	1	Rice		1								1	5	1	1	1	2		2
3	2	1	2		1	2	1	2		1		1		1	2	1	1	1	2	2	2		1	2	2	2	1	1	1	1	2			1								1	5	1	1	1	1		1
3	2	1	1		1	1	1	2		1		1		1	1	1	1	1	2	2	2		1	2	2	2	1	1	1	1	2			2	2	1	1	1	1	1		1	5	1	1	1	1		1
3	1	1	2		1	1	1	2		1		1		1	2	1	1	1	2	2	2		1	2	2	2	1	1	1	1	2			1								1	5	1	1	1	1		2
4	1	1	3		1	2	1	2		1		1		1	2	1	1	1	2	2	2		1	2	2	2	1	1	1	1	2			1								1	5	1	1	1	1		1
3	2	1	1		1	2	1	2		1		1		1	1	1	1	1	2	2	2		2	2	2	2	1	1	1	1	2			1								1	1	1	1	1	1		1
3	1	1	2		1	1	1	1		1		1		1	2	1	1	1	2	2	2		1	2	2	2	1	1	1	1	2			1								1	5	1	1	1	1		1
3	1	1	3		1	1	1	2		1		1		1	2	1	1	1	2	2	2		1	2	2	2	1	1	1	1	2			2	1	1	1	1	1	1		1	5	1	1	1	1		1
2	1	1	4		1	2	1	2		1		1		1	1	1	1	1	2	2	2		1	2	2	2	1	1	1	1	2			2	1	1	1	1	1	1		1	5	1	1	1	1		1
2	1	1	3		1	2	1	2		1		1		1	1	1	1	1	2	2	2		1	1	2	2	1	2	1	1	2			1								1	5	1	1	1	1		1
4	1	1	2		1	2	1	1		1		1		1	2	1	1	1	2	2	2		1	1	2	2	1	1	1	1	2			1								1	5	1	1	1	1		1
4	1	1	2		1	2	1	1		1		1		1	2	1	1	1	2	2	2		1	2	2	2	2	1	1	1	2			1								1	1	1	1	1	1		1
3	1	1	3		1	2	1	2		1		1		1	2	1	1	1	2	2	2		1	1	1	1	1	2	1	1	2			1								1	5	1	1	1	2		2
5	1	1	2		1	2	1	1		1		1		1	2	1	1	1	2	2	2		1	2	2	2	2	1	1	1	2			1								1	5	1	1	1	1		1
3	2	1	2		1	2	1	2		1		1		1	2	1	1	1	2	2	2		2	2	2	2	1	1	1	1	2			1								3	3	1	3	1	2		2
3	2	1	1		1	1	1	2		1		1		1	2	1	1	1	2	2	2		1	2	2	2	1	1	1	1	2			2	1	1	1	1	1	1		1	5	1	1	1	1		1
4	2	1	2		1	2	1	2		1		1		1	2	1	1	1	2	2	2		1	2	2	2	1	1	1	1	2			1								2	2	1	1	1	1		1
3	1	1	1		1	1	1	1		1		1		1	2	1	1	1	2	2	2		2	2	2	2	1	1	1	1	2			2	1	1	1	2	1	1		1	5	1	1	1	1		1
3	1	1	2		1	2	1	2		1		1		1	2	1	1	1	2	2	2		2	2	2	2	1	1	1	1	2			2	1	1	1	1	1	1		1	5	1	1	1	2		2
4	1	1	3		1	2	1	1		1		1		1	2	1	1	1	2	2	2		1	2	2	2	1	1	1	1	2			1								1	5	1	1	1	2		2
4	1	1	1		1	2	1	1		1		1		1	2	1	1	1	2	2	2		1	1	2	2	1	2	1	1	2			1								1	1	1	1	1	2		2
3	1	1	1		1	2	1	2		1		1		1	2	1	1	1	2	2	2		1	2	2	2	1	1	1	1	2			2	1	1	1	1	1	1		1	5	1	1	1	2		2
3	1	1	2		1	1	1	2		1		1		1	2	1	1	1	2	2	2		1	2	2	2	1	2	1	2	1	Curry		2	2	1	2	1	1	1		1	5	1	1	1	1		1
5	1	2	0		1	2	1	2		1		1		1	2	1	1	1	2	2	2		1	2	2	2	1	2	1	1	2			1								1	5	1	1	1	1		1
3	1	1	2		1	2	1	2		2	1	2	3	1	2	1	1	1	2	2	2		2	2	2	2	1	1	1	1	2			1								1	5	1	1	1	2		2
4	2	1	2		1	2	1	1		1		1		1	2	1	1	1	2	2	2		1	1	2	1	1	2	1	2	2			1								2	2	2	2	1	1		1
4	2	1	1		1	2	1	1		1		1		1	2	1	1	1	2	2	2		1	2	2	2	1	2	1	1	2			1								2	1	1	1	1	1		1
4	1	1	1		1	2	1	2		1		1		1	2	1	1	1	2	2	2		2	2	2	2	1	1	1	1	2			1								1	5	1	1	1	1		1
4	2	1	2		1	2	1	1		1		1		1	2	1	1	1	2	2	2		1	2	2	2	1	1	1	1	2			1								1	5	1	1	1	1		1
4	1	1	2		1	2	1	1		1		1		1	2	1	1	1	2	2	2		2	1	2	2	1	1	1	1	2			1								1	1	1	1	1	1		1
4	1	1	3		1	2	1	2		1		1		1	2	1	1	1	2	2	2		1	2	2	2	1	1	1	1	2			1								1	5	1	1	1	2		2
4	1	1	2		1	1	1	1		1		1		1	2	1	1	1	2	2	2		1	2	2	2	1	1	1	1	2			1								1	5	1	1	1	2		1
3	2	1	3		1	2	1	2		1		1		1	2	1	1	1	2	2	2		1	2	2	2	1	1	1	1	2			2	2	1	1	1	1	1		1	5	1	1	1	1		2
3	1	2	0		1	2	1	2		1		1		1	2	1	1	1	2	2	2		1	1	2	2	1	1	1	2	2			1								1	5	1	1	1	1		2
3	1	1	1		1	2	1	2		1		1		1	2	1	1	1	2	2	2		1	2	2	2	1	1	1	2	2			2	1	1	1	1	1	2		1	1	1	1				2
4	1	1	1		1	2	1	1		1		1		1	2	1	1	1	2	2	2		1	2	2	1	1	1	1	1	2			2	1	1	1	1	1	1		1	5	1	1	1	1		2
3	1	1	2		1	1	1	2		1		1		1	2	1	1	1	2	2	2		1	2	2	2	1	2	2	2	1	Curry		1								1	5	1	1	1	1		1
5	2	1	2		1	1	1	2		1		1		1	2	1	1	1	2	2	2		1	2	2	1	1	1	1	1	2			1								1	5	1	1	1	1		1
4	1	1	2		1	2	1	2		1		1		1	2	1	1	1	2	2	2		1	2	2	2	1	1	1	1	1	Curry		2	1	1	1	1	1	1		1	5	1	1	1	1		2
5	2	2	0		1	2	1	2		1		1		1	2	1	1	1	2	2	2		1	1	2	2	2	1	1	1	2			1								2	2	2	2	1	1		1
4	2	1	2		1	1	1	2		1		1		1	2	1	1	1	2	2	2		1	1	2	2	1	1	1	2	2			1								3	3	3	3	1	1		1
5	2	2	0		1	2	1	1		1		1		1	2	1	1	1	2	2	2		1	1	2	2	1	2	1	1	2			1								2	2	2	2	1	1		1
4	2	1	2		1	1	1	2		1		1		1	2	1	1	1	2	2	2		1	2	2	2	1	1	1	1	2			2	2	1	1	1	1	2		1	5	1	1	1	1		1
4	1	1	1		1	2	1	1		1		1		1	2	1	1	1	2	2	2		1	1	2	2	1	1	1	1	2			1								1	5	1	1	1	1		1
4	2	1	2		1	2	1	1		1		1		1	2	1	1	1	2	2	2		1	2	2	2	1	1	1	2	2			1								1	1	1	1	2	1		1
4	2	1	1		1	2	1	1		1		1		1	2	1	1	1	2	2	2		1	2	2	2	1	2	1	1	2			1								2	1	2	2	1	1		1
4	2	1	2		1	2	1	2		1		1		1	2	1	1	1	2	2	2		1	2	2	2	1	1	1	1	2			1								1	5	1	1	1	1		1
4	2	1	2		1	2	1	1		1		1		1	2	1	1	1	2	2	2		1	2	2	2	1	1	1	1	2			1								1	5	1	1	1	1		1
4	1	1	2		1	1	1	1		1		1		1	2	1	1	1	2	2	2		1	2	2	2	1	1	1	1	1	Curry		1								2	1	1	1	1	1		1
4	1	1	3		1	1	1	2		1		1		1	2	1	1	1	2	2	2		1	2	2	2	1	1	1	1	2			2	1	1	1	1	1	1		1	5	1	1	1	1		1
4	1	1	1		1	1	1	2		1		1		1	2	1	1	1	2	2	2		1	2	2	2	1	1	1	1	2			1								1	5	1	1	1	1		1
3	1	1	2		1	1	1	2		1		1		1	1	1	1	1	2	2	2		1	2	2	2	1	1	1	1	2			1								1	1	1	1	1	1		1
3	1	1	2		1	1	1	2		1		1		1	2	1	1	1	2	2	2		1	2	2	2	1	1	1	1	2			1								1	5	1	1	1	1		1
3	2	1	2		1	1	1	2		1		1		1	2	1	1	1	2	2	2		1	2	2	2	1	1	1	1	2			2	2	1	1	1	1	1		1	5	1	1	1	1		1
4	2	1	1		1	2	1	2		1		1		1	2	1	1	1	2	2	2		1	2	2	2	1	2	1	1	2			1								2	2	2	2	1	1		1
3	1	1	3		1	1	1	2		1		1		1	2	1	1	1	2	2	2		1	2	2	2	1	1	1	1	2			1								1	5	1	1	1	1		1
4	1	1	2		1	1	1	1		1		1		1	2	1	1	1	2	2	2		1	2	2	2	1	1	1	1	2			1								1	5	1	1	1	1		1
3	2	1	4		1	1	1	2		1		1		1	1	1	1	1	2	2	2		1	2	2	2	1	1	1	1	2			1								1	5	1	1	1	1		1
4	2	1	2		1	2	1	2		1		1		1	2	1	1	1	2	2	2		1	1	2	2	1	1	1	1	2			1								2	2	2	2	1	1		1
4	1	1	1		1	2	1	2		1		1		1	2	1	1	1	2	2	2		1	2	2	2	1	2	1	1	2			1								1	5	1	1	1	1		1
4	1	1	2		1	1	1	1		1		1		1	2	1	1	1	2	2	2		1	2	2	2	1	1	1	1	2			1								2	2	2	2	1	1		1
4	2	1	2		1	2	1	2		1		1		1	2	1	1	1	2	2	2		1	1	2	2	1	1	1	1	2			1								1	1	5	1	1	1		1
3	2	1	3		1	1	1	2		1		1		1	2	1	1	1	2	2	2		1	2	2	2	1	1	1	1	2			1								1	5	1	1	1	1		1
3	2	1	5		1	2	1	2		2	1	1		1	2	1	1	1	2	2	2		1	2	2	2	1	1	1	1	2			1								1	5	1	1	1	1		1
4	1	1	1		1	2	1	2		1		1		1	2	1	1	1	2	2	2		1	2	2	2	1	1	1	1	2			1								1	5	1	1	1	1		1
4	2	2	0		1	2	1	2		1		1		1	2	1	1	1	2	2	2		1	2	2	2	1	1	1	1	2			2	1	1	1	1	1	1		3	3	3	3	1	1		1
5	2	1	2		1	1	1	2		1		1		1	2	1	1	1	2	2	2		1	2	2	2	1	1	1	1	2			1								3	3	3	3	1	1		1
4	1	1	2		1	2	1	2		1		1		1	2	1	1	1	2	2	2		1	2	2	2	1	1	1	1	2			1								1	5	1	1	1	1		1
4	2	1	1		1	2	1	1		1		1		1	2	1	1	1	2	2	2		1	2	2	2	1	1	1	1	2			1								2	3	3	3	1	1		1
4	1	1	3		1	1	1	2		1		1		1	2	1	1	1	2	2	2		1	2	2	2	1	1	1	1	2			1								1	5	1	1	1	1		1
4	1	1	2		1	1	1	2		1		1		1	2	1	1	1	2	2	2		1	1	2	2	1	1	1	2	2			2	1	1	1	1	1	1		1	5	1	1	1	1		1
5	2	1	1		1	2	1	1		1		1		1	2	1	1	1	2	2	2		1	2	2	2	1	1	1	1	2			1								3	3	3	3	1	1		1
5	1	1	2		1	2	1	2		1		1		1	2	1	1	1	2	2	2		1	2	2	2	1	1	1	1	2			1								1	5	1	1	1	1		1
4	2	1	1		1	2	1	1		1		1		1	2	1	1	1	2	2	2		1	2	2	2	1	1	1	1	2			1								1	1	1	1	1	1		1
4	2	1	2		1	2	1	2		1		1		1	2	1	1	1	2	2	2		1	2	2	2	1	1	1	1	2			1								1	5	1	1	1	1		1
4	1	1	1		1	2	1	1		1		1		1	2	1	1	1	2	2	2		1	2	2	2	1	1	1	1	2			1								2	2	2	2	1	1		1
5	2	1	2		1	2	1	1		1		1		1	2	1	1	1	2	2	2		1	2	2	2	1	1	1	1	2			1								3	3	3	3	1	1		1
4	1	1	2		1	2	1	2		1		1		1	2	1	1	1	2	2	2		1	2	2	2	1	1	1	1	2			2	2	2	2	2	2	2		1	5	1	1	1	1		1
3	2	2	0		1	2	1	2		1		1		1	2	1	1	1	2	2	2		1	2	2	2	1	1	1	1	2			1								1	5	1	1	1	1		1
4	1	1	2		1	2	1	2		1		1		1	2	1	1	1	2	2	2		1	2	2	2	1	1	1	1	2			1								1	5	1	1	1	1		1
4	2	1	1		1	1	1	2		1		1		1	2	1	1	1	2	2	2		1	1	2	2	2	1	1	1	2			1								2	2	2	2	1	1		1
4	1	1	2		1	2	1	2		1		1		1	2	1	1	1	2	2	2		1	1	2	2	2	1	1	1	2			1								1	1	1	1	1	1		1
4	1	1	3		1	2	1	1		1		1		1	2	1	1	1	2	2	2		1	2	2	2	1	2	1	1	2			1								3	3	3	3	1	1		2
4	1	1	3		1	1	1	1		1		1		1	2	1	1	1	2	2	2		1	2	2	2	1	1	1	1	2			2	1	1	1	1	1	1		1	5	1	1	1	1		1
4	1	1	2		1	1	1	2		1		1		1	2	1	1	1	2	2	2		1	2	2	2	1	1	1	2	2			1								1	5	1	1	1	1		1
4	2	1	4		1	2	1	2		1		1		1	2	1	1	1	2	2	2		1	2	2	2	1	2	1	1	2			1								1	5	1	1	1	1		1
4	2	1	2		1	2	1	2		1		1		1	2	1	1	1	2	2	2		1	2	2	2	1	1	1	1	2			1								1	5	1	1	1	1		1
4	2	1	1		1	1	1	1		1		1		1	1	1	1	1	2	2	2		1	2	2	2	1	2	1	1	2			1								1	5	1	1	1	1		1
5	2	2	0		1	2	1	1		1		1		1	2	1	1	1	2	2	2		1	2	2	2	2	1	1	1	2			1								3	3	3	3	1	1		1
3	1	1	1		1	1	1	2		1		1		1	2	1	1	1	2	2	2		1	2	2	2	1	1	1	1	2			1								2	2	2	2	1	2		2
4	2	1	1		1	2	1	2		1		1		1	2	1	1	1	2	2	2		1	2	2	2	1	1	1	1	2			1								3	3	3	3	1	1		1
3	1	1	2		1	1	1	2		1		1		1	1	1	1	1	2	2	2		1	2	2	2	1	1	1	1	2			1								1	5	1	1	1	1		1
4	1	1	1		1	2	1	2		1		1		1	2	1	1	1	2	2	2		1	2	2	2	1	1	1	1	2			1								1	5	1	1	1	1		2
3	1	1	2		1	1	1	1		1		1		1	2	1	1	1	2	2	2		1	2	2	1	1	1	1	1	2			1								1	5	1	1	1	1		1
3	2	1	2		1	2	1	1		1		1		1	2	1	1	1	2	2	2		1	2	2	2	1	1	1	1	2			2	2	2	1	1	1	1		1	5	1	1	1	1		1
4	1	1	2		1	1	1	2		1		1		1	2	1	1	1	2	2	2		1	2	2	2	1	2	1	1	1	Curry		1								1	5	1	1	1	1		1
4	2	1	1		1	2	1	2		1		1		1	2	1	1	1	2	2	2		1	2	2	2	1	1	1	1	1	Curry		1								2	2	2	2	1	1		1
4	2	1	1		1	2	1	2		1		1		1	2	1	1	1	2	2	2		1	2	2	2	1	2	1	1	2			1								2	2	2	2	1	1		1
3	1	1	2		1	1	1	1		1		1		1	2	1	1	1	2	2	2		1	2	2	2	1	1	1	1	2			1								1	5	1	1	1	1		1
4	1	1	1		1	2	1	2		1		1		1	2	1	1	1	2	2	2		1	2	2	2	1	2	1	1	2			1								1	5	1	1	1	1		1
3	1	1	4		1	1	1	1		1		1		1	2	1	1	1	2	2	2		1	2	2	2	1	1	1	1	2			1								1	5	1	1	1	1		1
4	1	1	1		1	1	1	1		1		1		1	2	1	1	1	2	2	2		1	2	2	2	1	1	1	2	2			1								1	5	1	1	1	1		1
4	2	2	0		1	1	1	1		1		1		1	2	1	1	1	2	2	2		1	2	2	2	1	2	1	1	2			1								2	1	1	1	1	1		2
4	1	1	2		1	2	1	1		1		1		1	2	1	1	1	2	2	2		1	2	2	2	1	1	1	2	2			1								1	5	1	1	1	1		1
4	1	1	3		1	2	1	2		1		1		1	1	1	1	1	2	2	2		1	2	2	2	1	1	1	1	2			2	2	1	1	1	1	1		1	5	1	1	1	1		1
4	1	1	1		1	2	1	1		1		1		1	2	1	1	1	2	2	2		1	2	2	2	1	1	1	2	2			1								1	5	1	1	1	1		1
4	1	1	1		1	1	1	1		1		1		1	2	1	1	1	2	2	2		1	2	2	2	1	2	1	1	1	Curry		1								1	5	1	1	1	1		1
4	1	1	1		1	2	1	1		1		1		1	2	1	1	1	2	2	2		1	2	2	2	1	1	1	1	2			1								1	5	1	1	1	1		1
4	2	1	2		1	2	1	1		1		1		1	1	1	1	1	2	2	2		1	2	2	2	1	1	1	1	2			1								1	5	1	1	1	1		1
4	1	1	3		1	2	1	2		1		1		1	2	1	1	1	2	2	2		1	2	2	2	1	1	1	1	2			1								1	5	1	1	1	1		1
3	1	1	2		1	1	1	2		1		1		1	2	1	1	1	2	2	2		1	2	2	2	1	1	1	1	2			1								1	5	1	1	1	1		1
4	1	1	1		1	2	1	1		1		1		1	2	1	1	1	2	2	2		1	2	2	2	1	2	1	1	2			1								1	5	1	1	1	1		1
5	2	1	1		1	1	1	2		1		1		1	2	1	1	1	2	2	2		1	2	2	2	1	1	1	1	2			1								1	5	5	1	1	1		1
4	1	1	2		1	1	1	1		1		1		1	2	1	1	1	2	2	2		1	2	2	2	1	1	1	1	2			1								1	5	1	1	1	1		1
4	1	1	2		1	2	1	1		1		1		1	2	1	1	1	2	2	2		1	2	2	2	2	1	1	1	2			1								1	1	1	1	1	1		1
4	1	1	3		1	1	1	1		1		1		1	1	1	1	1	2	2	2		1	2	2	2	1	1	1	2	2			1								1	5	1	1	1	1		1
3	2	1	3		1	1	1	2		1		1		1	2	1	1	1	2	2	2		1	2	2	2	1	1	1	1	2			1								1	5	1	1	1	1		1
[truncated: 26 more columns]
